# Supplementary material for: Plasma Lipidomics Approach in Early and Specific Alzheimer’s Disease Diagnosis
Source: J Clin Med. 2022 Aug 27;11(17):5030. doi: 10.3390/jcm11175030 (PMC9457360; doi:10.3390/jcm11175030)
Supplement: Supplementary file 1 [file jcm-11-05030-s001.zip]

Archive with 1 entries (1 files):
- jcm-1812401-supplementary.pdf
